# Supplementary material for: Selective HDAC6 Inhibition Has the Potential for Anti-Cancer Effect in Renal Cell Carcinoma
Source: J Pers Med. 2024 Jun 30;14(7):704. doi: 10.3390/jpm14070704 (PMC11278056; doi:10.3390/jpm14070704)
Supplement: Supplementary file 1 [file jpm-14-00704-s001.zip]

Archive with 1 entries (1 files):
- jpm-3031525-supplementary.pdf
